# Supplementary material for: It’s Harder to Break a Relationship When you Commit Long
Source: PLoS One. 2016 Jun 6;11(6):e0156482. doi: 10.1371/journal.pone.0156482 (PMC4894567; doi:10.1371/journal.pone.0156482)
Supplement: S2 Appendix — The data accessible to readers comply with the Code of Conduct for Scientific Research at The University of Tokyo, and do not reveal any kind of privacy about participants. The use of data is restricted to non-profit, scholarly research purposes only. (CSV) [file pone.0156482.s002.csv]

##################################################
List of variables
subject: Subject ID
item: Item number (corresponds to the item number in the experimental material file) condition: Condition number (corresponds to the condition number in the experimental material file)
RT: Reading times of right-bounded measure
order: "Word Order" factor (DO-Adjuncts or Adjuncts-DO)
plausibility: "Plausibility" factor (mc-plausible or rc-plausible)
##################################################
subject	item	condition	RT	order	plausibility
1	8	4	158	Adjuncts-DO	rc-plausible
1	9	1	154	DO-Adjuncts	mc-plausible
1	2	2	218	DO-Adjuncts	rc-plausible
1	10	2	266	DO-Adjuncts	rc-plausible
1	21	1	334	DO-Adjuncts	mc-plausible
1	24	4	218	Adjuncts-DO	rc-plausible
1	22	2	344	DO-Adjuncts	rc-plausible
1	20	4	202	Adjuncts-DO	rc-plausible
1	13	1	158	DO-Adjuncts	mc-plausible
1	23	3	182	Adjuncts-DO	mc-plausible
1	15	3	162	Adjuncts-DO	mc-plausible
1	14	2	202	DO-Adjuncts	rc-plausible
2	24	1	388	DO-Adjuncts	mc-plausible
2	18	3	316	Adjuncts-DO	mc-plausible
2	6	3	218	Adjuncts-DO	mc-plausible
2	11	4	198	Adjuncts-DO	rc-plausible
2	13	2	372	DO-Adjuncts	rc-plausible
2	16	1	512	DO-Adjuncts	mc-plausible
2	17	2	298	DO-Adjuncts	rc-plausible
2	7	4	154	Adjuncts-DO	rc-plausible
2	20	1	282	DO-Adjuncts	mc-plausible
2	22	3	158	Adjuncts-DO	mc-plausible
2	2	3	282	Adjuncts-DO	mc-plausible
2	4	1	170	DO-Adjuncts	mc-plausible
2	15	4	302	Adjuncts-DO	rc-plausible
2	14	3	258	Adjuncts-DO	mc-plausible
2	12	1	322	DO-Adjuncts	mc-plausible
2	21	2	476	DO-Adjuncts	rc-plausible
2	10	3	230	Adjuncts-DO	mc-plausible
2	23	4	206	Adjuncts-DO	rc-plausible
2	19	4	182	Adjuncts-DO	rc-plausible
2	5	2	190	DO-Adjuncts	rc-plausible
2	8	1	516	DO-Adjuncts	mc-plausible
3	5	3	266	Adjuncts-DO	mc-plausible
3	8	2	242	DO-Adjuncts	rc-plausible
3	12	2	278	DO-Adjuncts	rc-plausible
3	19	1	174	DO-Adjuncts	mc-plausible
3	24	2	178	DO-Adjuncts	rc-plausible
3	14	4	230	Adjuncts-DO	rc-plausible
3	4	2	138	DO-Adjuncts	rc-plausible
3	13	3	266	Adjuncts-DO	mc-plausible
3	7	1	262	DO-Adjuncts	mc-plausible
3	23	1	206	DO-Adjuncts	mc-plausible
3	18	4	134	Adjuncts-DO	rc-plausible
3	10	4	206	Adjuncts-DO	rc-plausible
3	9	3	178	Adjuncts-DO	mc-plausible
3	11	1	436	DO-Adjuncts	mc-plausible
3	6	4	170	Adjuncts-DO	rc-plausible
3	20	2	230	DO-Adjuncts	rc-plausible
3	21	3	190	Adjuncts-DO	mc-plausible
3	3	1	182	DO-Adjuncts	mc-plausible
3	17	3	306	Adjuncts-DO	mc-plausible
3	22	4	380	Adjuncts-DO	rc-plausible
3	15	1	202	DO-Adjuncts	mc-plausible
3	2	4	154	Adjuncts-DO	rc-plausible
4	2	1	118	DO-Adjuncts	mc-plausible
4	8	3	186	Adjuncts-DO	mc-plausible
4	4	3	190	Adjuncts-DO	mc-plausible
4	9	4	234	Adjuncts-DO	rc-plausible
4	6	1	126	DO-Adjuncts	mc-plausible
4	14	1	150	DO-Adjuncts	mc-plausible
4	16	3	262	Adjuncts-DO	mc-plausible
4	17	4	206	Adjuncts-DO	rc-plausible
4	20	3	166	Adjuncts-DO	mc-plausible
4	24	3	316	Adjuncts-DO	mc-plausible
4	15	2	456	DO-Adjuncts	rc-plausible
4	13	4	106	Adjuncts-DO	rc-plausible
4	1	4	218	Adjuncts-DO	rc-plausible
4	12	3	336	Adjuncts-DO	mc-plausible
4	5	4	552	Adjuncts-DO	rc-plausible
4	7	2	158	DO-Adjuncts	rc-plausible
4	19	2	452	DO-Adjuncts	rc-plausible
4	21	4	254	Adjuncts-DO	rc-plausible
4	22	1	380	DO-Adjuncts	mc-plausible
4	3	2	142	DO-Adjuncts	rc-plausible
4	10	1	764	DO-Adjuncts	mc-plausible
5	11	3	210	Adjuncts-DO	mc-plausible
5	2	2	250	DO-Adjuncts	rc-plausible
5	3	3	358	Adjuncts-DO	mc-plausible
5	20	4	222	Adjuncts-DO	rc-plausible
5	6	2	226	DO-Adjuncts	rc-plausible
5	8	4	186	Adjuncts-DO	rc-plausible
5	13	1	206	DO-Adjuncts	mc-plausible
5	4	4	194	Adjuncts-DO	rc-plausible
5	12	4	202	Adjuncts-DO	rc-plausible
5	22	2	190	DO-Adjuncts	rc-plausible
5	19	3	214	Adjuncts-DO	mc-plausible
5	16	4	150	Adjuncts-DO	rc-plausible
5	7	3	194	Adjuncts-DO	mc-plausible
5	14	2	162	DO-Adjuncts	rc-plausible
6	16	1	218	DO-Adjuncts	mc-plausible
6	18	3	484	Adjuncts-DO	mc-plausible
6	12	1	850	DO-Adjuncts	mc-plausible
6	3	4	234	Adjuncts-DO	rc-plausible
6	13	2	242	DO-Adjuncts	rc-plausible
6	15	4	722	Adjuncts-DO	rc-plausible
6	7	4	234	Adjuncts-DO	rc-plausible
6	17	2	532	DO-Adjuncts	rc-plausible
6	2	3	330	Adjuncts-DO	mc-plausible
6	24	1	214	DO-Adjuncts	mc-plausible
6	6	3	210	Adjuncts-DO	mc-plausible
6	19	4	356	Adjuncts-DO	rc-plausible
6	20	1	126	DO-Adjuncts	mc-plausible
6	4	1	504	DO-Adjuncts	mc-plausible
6	22	3	226	Adjuncts-DO	mc-plausible
6	11	4	230	Adjuncts-DO	rc-plausible
6	23	4	250	Adjuncts-DO	rc-plausible
6	8	1	354	DO-Adjuncts	mc-plausible
6	5	2	162	DO-Adjuncts	rc-plausible
6	14	3	258	Adjuncts-DO	mc-plausible
6	10	3	274	Adjuncts-DO	mc-plausible
7	15	1	170	DO-Adjuncts	mc-plausible
7	19	1	912	DO-Adjuncts	mc-plausible
7	11	1	226	DO-Adjuncts	mc-plausible
7	17	3	182	Adjuncts-DO	mc-plausible
7	6	4	186	Adjuncts-DO	rc-plausible
7	1	3	218	Adjuncts-DO	mc-plausible
7	10	4	186	Adjuncts-DO	rc-plausible
7	21	3	234	Adjuncts-DO	mc-plausible
7	9	3	938	Adjuncts-DO	mc-plausible
7	20	2	262	DO-Adjuncts	rc-plausible
7	3	1	202	DO-Adjuncts	mc-plausible
7	18	4	414	Adjuncts-DO	rc-plausible
7	8	2	432	DO-Adjuncts	rc-plausible
7	7	1	778	DO-Adjuncts	mc-plausible
7	14	4	214	Adjuncts-DO	rc-plausible
7	24	2	178	DO-Adjuncts	rc-plausible
7	22	4	376	Adjuncts-DO	rc-plausible
7	5	3	540	Adjuncts-DO	mc-plausible
7	4	2	186	DO-Adjuncts	rc-plausible
7	12	2	250	DO-Adjuncts	rc-plausible
7	23	1	440	DO-Adjuncts	mc-plausible
7	13	3	238	Adjuncts-DO	mc-plausible
8	5	4	278	Adjuncts-DO	rc-plausible
8	4	3	538	Adjuncts-DO	mc-plausible
8	6	1	698	DO-Adjuncts	mc-plausible
8	7	2	516	DO-Adjuncts	rc-plausible
8	19	2	798	DO-Adjuncts	rc-plausible
8	13	4	298	Adjuncts-DO	rc-plausible
8	24	3	234	Adjuncts-DO	mc-plausible
8	17	4	404	Adjuncts-DO	rc-plausible
8	2	1	548	DO-Adjuncts	mc-plausible
8	3	2	802	DO-Adjuncts	rc-plausible
8	16	3	210	Adjuncts-DO	mc-plausible
8	23	2	464	DO-Adjuncts	rc-plausible
8	11	2	610	DO-Adjuncts	rc-plausible
8	21	4	504	Adjuncts-DO	rc-plausible
8	15	2	520	DO-Adjuncts	rc-plausible
8	22	1	504	DO-Adjuncts	mc-plausible
8	20	3	646	Adjuncts-DO	mc-plausible
8	12	3	924	Adjuncts-DO	mc-plausible
8	8	3	230	Adjuncts-DO	mc-plausible
8	14	1	222	DO-Adjuncts	mc-plausible
8	18	1	334	DO-Adjuncts	mc-plausible
8	10	1	780	DO-Adjuncts	mc-plausible
8	9	4	552	Adjuncts-DO	rc-plausible
9	21	1	516	DO-Adjuncts	mc-plausible
9	16	4	576	Adjuncts-DO	rc-plausible
9	23	3	262	Adjuncts-DO	mc-plausible
9	24	4	346	Adjuncts-DO	rc-plausible
9	10	2	394	DO-Adjuncts	rc-plausible
9	14	2	452	DO-Adjuncts	rc-plausible
9	5	1	344	DO-Adjuncts	mc-plausible
9	4	4	966	Adjuncts-DO	rc-plausible
9	15	3	1308	Adjuncts-DO	mc-plausible
9	1	1	214	DO-Adjuncts	mc-plausible
9	9	1	194	DO-Adjuncts	mc-plausible
9	8	4	346	Adjuncts-DO	rc-plausible
9	19	3	634	Adjuncts-DO	mc-plausible
9	6	2	230	DO-Adjuncts	rc-plausible
9	18	2	222	DO-Adjuncts	rc-plausible
9	2	2	294	DO-Adjuncts	rc-plausible
9	22	2	178	DO-Adjuncts	rc-plausible
9	20	4	382	Adjuncts-DO	rc-plausible
10	15	4	174	Adjuncts-DO	rc-plausible
10	10	3	456	Adjuncts-DO	mc-plausible
10	12	1	198	DO-Adjuncts	mc-plausible
10	20	1	266	DO-Adjuncts	mc-plausible
10	13	2	250	DO-Adjuncts	rc-plausible
10	17	2	174	DO-Adjuncts	rc-plausible
10	21	2	230	DO-Adjuncts	rc-plausible
10	24	1	214	DO-Adjuncts	mc-plausible
10	16	1	302	DO-Adjuncts	mc-plausible
10	1	2	174	DO-Adjuncts	rc-plausible
10	6	3	508	Adjuncts-DO	mc-plausible
10	3	4	262	Adjuncts-DO	rc-plausible
10	7	4	230	Adjuncts-DO	rc-plausible
10	5	2	556	DO-Adjuncts	rc-plausible
10	9	2	412	DO-Adjuncts	rc-plausible
10	22	3	412	Adjuncts-DO	mc-plausible
10	14	3	150	Adjuncts-DO	mc-plausible
10	2	3	274	Adjuncts-DO	mc-plausible
10	23	4	1188	Adjuncts-DO	rc-plausible
10	8	1	290	DO-Adjuncts	mc-plausible
10	11	4	206	Adjuncts-DO	rc-plausible
10	19	4	182	Adjuncts-DO	rc-plausible
10	4	1	270	DO-Adjuncts	mc-plausible
11	2	4	282	Adjuncts-DO	rc-plausible
11	20	2	190	DO-Adjuncts	rc-plausible
11	11	1	198	DO-Adjuncts	mc-plausible
11	3	1	214	DO-Adjuncts	mc-plausible
11	10	4	274	Adjuncts-DO	rc-plausible
11	24	2	198	DO-Adjuncts	rc-plausible
11	9	3	328	Adjuncts-DO	mc-plausible
11	7	1	166	DO-Adjuncts	mc-plausible
11	8	2	230	DO-Adjuncts	rc-plausible
11	22	4	320	Adjuncts-DO	rc-plausible
11	18	4	226	Adjuncts-DO	rc-plausible
11	16	2	230	DO-Adjuncts	rc-plausible
11	6	4	190	Adjuncts-DO	rc-plausible
11	4	2	178	DO-Adjuncts	rc-plausible
11	19	1	372	DO-Adjuncts	mc-plausible
11	17	3	258	Adjuncts-DO	mc-plausible
11	21	3	250	Adjuncts-DO	mc-plausible
11	13	3	202	Adjuncts-DO	mc-plausible
11	14	4	338	Adjuncts-DO	rc-plausible
11	15	1	594	DO-Adjuncts	mc-plausible
11	5	3	214	Adjuncts-DO	mc-plausible
11	23	1	210	DO-Adjuncts	mc-plausible
11	1	3	90	Adjuncts-DO	mc-plausible
12	2	1	266	DO-Adjuncts	mc-plausible
12	4	3	130	Adjuncts-DO	mc-plausible
12	20	3	246	Adjuncts-DO	mc-plausible
12	17	4	118	Adjuncts-DO	rc-plausible
12	14	1	254	DO-Adjuncts	mc-plausible
12	10	1	992	DO-Adjuncts	mc-plausible
12	5	4	210	Adjuncts-DO	rc-plausible
12	6	1	226	DO-Adjuncts	mc-plausible
12	18	1	466	DO-Adjuncts	mc-plausible
12	3	2	412	DO-Adjuncts	rc-plausible
12	12	3	262	Adjuncts-DO	mc-plausible
12	16	3	314	Adjuncts-DO	mc-plausible
12	23	2	338	DO-Adjuncts	rc-plausible
12	21	4	274	Adjuncts-DO	rc-plausible
12	11	2	468	DO-Adjuncts	rc-plausible
12	24	3	194	Adjuncts-DO	mc-plausible
12	22	1	166	DO-Adjuncts	mc-plausible
12	13	4	256	Adjuncts-DO	rc-plausible
12	7	2	222	DO-Adjuncts	rc-plausible
12	9	4	674	Adjuncts-DO	rc-plausible
12	19	2	222	DO-Adjuncts	rc-plausible
13	5	1	242	DO-Adjuncts	mc-plausible
13	15	3	324	Adjuncts-DO	mc-plausible
13	8	4	262	Adjuncts-DO	rc-plausible
13	7	3	452	Adjuncts-DO	mc-plausible
13	21	1	202	DO-Adjuncts	mc-plausible
13	12	4	366	Adjuncts-DO	rc-plausible
13	24	4	214	Adjuncts-DO	rc-plausible
13	11	3	222	Adjuncts-DO	mc-plausible
13	18	2	358	DO-Adjuncts	rc-plausible
13	22	2	356	DO-Adjuncts	rc-plausible
13	14	2	556	DO-Adjuncts	rc-plausible
13	16	4	398	Adjuncts-DO	rc-plausible
13	9	1	502	DO-Adjuncts	mc-plausible
13	23	3	174	Adjuncts-DO	mc-plausible
13	19	3	764	Adjuncts-DO	mc-plausible
13	13	1	676	DO-Adjuncts	mc-plausible
13	20	4	778	Adjuncts-DO	rc-plausible
13	10	2	508	DO-Adjuncts	rc-plausible
13	3	3	432	Adjuncts-DO	mc-plausible
13	6	2	290	DO-Adjuncts	rc-plausible
13	17	1	178	DO-Adjuncts	mc-plausible
13	4	4	438	Adjuncts-DO	rc-plausible
13	2	2	254	DO-Adjuncts	rc-plausible
14	20	1	246	DO-Adjuncts	mc-plausible
14	21	2	218	DO-Adjuncts	rc-plausible
14	23	4	178	Adjuncts-DO	rc-plausible
14	4	1	308	DO-Adjuncts	mc-plausible
14	22	3	496	Adjuncts-DO	mc-plausible
14	13	2	222	DO-Adjuncts	rc-plausible
14	7	4	182	Adjuncts-DO	rc-plausible
14	8	1	162	DO-Adjuncts	mc-plausible
14	14	3	278	Adjuncts-DO	mc-plausible
14	19	4	330	Adjuncts-DO	rc-plausible
14	11	4	150	Adjuncts-DO	rc-plausible
14	6	3	522	Adjuncts-DO	mc-plausible
14	17	2	214	DO-Adjuncts	rc-plausible
14	10	3	190	Adjuncts-DO	mc-plausible
14	12	1	390	DO-Adjuncts	mc-plausible
14	5	2	546	DO-Adjuncts	rc-plausible
14	15	4	166	Adjuncts-DO	rc-plausible
14	2	3	170	Adjuncts-DO	mc-plausible
14	24	1	174	DO-Adjuncts	mc-plausible
14	18	3	214	Adjuncts-DO	mc-plausible
14	9	2	182	DO-Adjuncts	rc-plausible
15	20	2	114	DO-Adjuncts	rc-plausible
15	21	3	620	Adjuncts-DO	mc-plausible
15	2	4	476	Adjuncts-DO	rc-plausible
15	6	4	122	Adjuncts-DO	rc-plausible
15	17	3	492	Adjuncts-DO	mc-plausible
15	16	2	242	DO-Adjuncts	rc-plausible
15	11	1	154	DO-Adjuncts	mc-plausible
15	3	1	190	DO-Adjuncts	mc-plausible
15	9	3	198	Adjuncts-DO	mc-plausible
15	1	3	114	Adjuncts-DO	mc-plausible
15	19	1	166	DO-Adjuncts	mc-plausible
15	14	4	210	Adjuncts-DO	rc-plausible
15	13	3	198	Adjuncts-DO	mc-plausible
15	23	1	266	DO-Adjuncts	mc-plausible
15	22	4	964	Adjuncts-DO	rc-plausible
15	8	2	126	DO-Adjuncts	rc-plausible
15	24	2	178	DO-Adjuncts	rc-plausible
15	15	1	166	DO-Adjuncts	mc-plausible
15	4	2	1366	DO-Adjuncts	rc-plausible
15	18	4	182	Adjuncts-DO	rc-plausible
15	7	1	186	DO-Adjuncts	mc-plausible
16	10	1	534	DO-Adjuncts	mc-plausible
16	15	2	204	DO-Adjuncts	rc-plausible
16	13	4	242	Adjuncts-DO	rc-plausible
16	16	3	366	Adjuncts-DO	mc-plausible
16	22	1	238	DO-Adjuncts	mc-plausible
16	9	4	262	Adjuncts-DO	rc-plausible
16	4	3	250	Adjuncts-DO	mc-plausible
16	12	3	450	Adjuncts-DO	mc-plausible
16	3	2	238	DO-Adjuncts	rc-plausible
16	24	3	354	Adjuncts-DO	mc-plausible
16	23	2	190	DO-Adjuncts	rc-plausible
16	7	2	420	DO-Adjuncts	rc-plausible
16	8	3	510	Adjuncts-DO	mc-plausible
16	19	2	230	DO-Adjuncts	rc-plausible
16	17	4	648	Adjuncts-DO	rc-plausible
16	5	4	402	Adjuncts-DO	rc-plausible
16	18	1	458	DO-Adjuncts	mc-plausible
16	2	1	262	DO-Adjuncts	mc-plausible
16	11	2	286	DO-Adjuncts	rc-plausible
16	6	1	386	DO-Adjuncts	mc-plausible
16	21	4	404	Adjuncts-DO	rc-plausible
16	20	3	234	Adjuncts-DO	mc-plausible
17	8	4	214	Adjuncts-DO	rc-plausible
17	16	4	480	Adjuncts-DO	rc-plausible
17	22	2	170	DO-Adjuncts	rc-plausible
17	21	1	528	DO-Adjuncts	mc-plausible
17	9	1	748	DO-Adjuncts	mc-plausible
17	20	4	486	Adjuncts-DO	rc-plausible
17	18	2	82	DO-Adjuncts	rc-plausible
17	5	1	250	DO-Adjuncts	mc-plausible
17	11	3	230	Adjuncts-DO	mc-plausible
17	15	3	218	Adjuncts-DO	mc-plausible
17	1	1	230	DO-Adjuncts	mc-plausible
17	7	3	494	Adjuncts-DO	mc-plausible
17	10	2	772	DO-Adjuncts	rc-plausible
17	6	2	344	DO-Adjuncts	rc-plausible
17	17	1	414	DO-Adjuncts	mc-plausible
17	13	1	382	DO-Adjuncts	mc-plausible
17	24	4	206	Adjuncts-DO	rc-plausible
17	23	3	424	Adjuncts-DO	mc-plausible
17	12	4	450	Adjuncts-DO	rc-plausible
17	3	3	202	Adjuncts-DO	mc-plausible
17	19	3	194	Adjuncts-DO	mc-plausible
17	2	2	608	DO-Adjuncts	rc-plausible
17	4	4	642	Adjuncts-DO	rc-plausible
18	12	1	654	DO-Adjuncts	mc-plausible
18	18	3	130	Adjuncts-DO	mc-plausible
18	9	2	198	DO-Adjuncts	rc-plausible
18	11	4	276	Adjuncts-DO	rc-plausible
18	21	2	206	DO-Adjuncts	rc-plausible
18	15	4	444	Adjuncts-DO	rc-plausible
18	19	4	578	Adjuncts-DO	rc-plausible
18	17	2	1230	DO-Adjuncts	rc-plausible
18	5	2	146	DO-Adjuncts	rc-plausible
18	10	3	1090	Adjuncts-DO	mc-plausible
18	4	1	642	DO-Adjuncts	mc-plausible
18	13	2	322	DO-Adjuncts	rc-plausible
18	14	3	158	Adjuncts-DO	mc-plausible
18	2	3	190	Adjuncts-DO	mc-plausible
18	22	3	356	Adjuncts-DO	mc-plausible
18	23	4	154	Adjuncts-DO	rc-plausible
18	24	1	210	DO-Adjuncts	mc-plausible
18	6	3	266	Adjuncts-DO	mc-plausible
18	16	1	160	DO-Adjuncts	mc-plausible
18	3	4	194	Adjuncts-DO	rc-plausible
18	20	1	888	DO-Adjuncts	mc-plausible
18	8	1	176	DO-Adjuncts	mc-plausible
19	13	3	290	Adjuncts-DO	mc-plausible
19	1	3	250	Adjuncts-DO	mc-plausible
19	7	1	138	DO-Adjuncts	mc-plausible
19	19	1	310	DO-Adjuncts	mc-plausible
19	2	4	246	Adjuncts-DO	rc-plausible
19	5	3	222	Adjuncts-DO	mc-plausible
19	4	2	150	DO-Adjuncts	rc-plausible
19	9	3	210	Adjuncts-DO	mc-plausible
19	18	4	178	Adjuncts-DO	rc-plausible
19	15	1	126	DO-Adjuncts	mc-plausible
19	22	4	204	Adjuncts-DO	rc-plausible
19	10	4	150	Adjuncts-DO	rc-plausible
19	6	4	114	Adjuncts-DO	rc-plausible
19	11	1	202	DO-Adjuncts	mc-plausible
19	21	3	118	Adjuncts-DO	mc-plausible
19	24	2	142	DO-Adjuncts	rc-plausible
19	3	1	118	DO-Adjuncts	mc-plausible
19	14	4	118	Adjuncts-DO	rc-plausible
19	8	2	130	DO-Adjuncts	rc-plausible
19	16	2	360	DO-Adjuncts	rc-plausible
19	23	1	150	DO-Adjuncts	mc-plausible
19	17	3	574	Adjuncts-DO	mc-plausible
19	20	2	178	DO-Adjuncts	rc-plausible
19	12	2	102	DO-Adjuncts	rc-plausible
20	10	1	214	DO-Adjuncts	mc-plausible
20	7	2	214	DO-Adjuncts	rc-plausible
20	8	3	190	Adjuncts-DO	mc-plausible
20	13	4	368	Adjuncts-DO	rc-plausible
20	12	3	282	Adjuncts-DO	mc-plausible
20	2	1	294	DO-Adjuncts	mc-plausible
20	14	1	182	DO-Adjuncts	mc-plausible
20	15	2	282	DO-Adjuncts	rc-plausible
20	11	2	170	DO-Adjuncts	rc-plausible
20	20	3	270	Adjuncts-DO	mc-plausible
20	19	2	230	DO-Adjuncts	rc-plausible
20	22	1	406	DO-Adjuncts	mc-plausible
20	23	2	214	DO-Adjuncts	rc-plausible
21	5	1	304	DO-Adjuncts	mc-plausible
21	4	4	174	Adjuncts-DO	rc-plausible
21	18	2	218	DO-Adjuncts	rc-plausible
21	22	2	214	DO-Adjuncts	rc-plausible
21	23	3	388	Adjuncts-DO	mc-plausible
21	13	1	698	DO-Adjuncts	mc-plausible
21	7	3	282	Adjuncts-DO	mc-plausible
21	2	2	412	DO-Adjuncts	rc-plausible
21	24	4	246	Adjuncts-DO	rc-plausible
21	1	1	316	DO-Adjuncts	mc-plausible
21	3	3	446	Adjuncts-DO	mc-plausible
21	12	4	400	Adjuncts-DO	rc-plausible
21	6	2	574	DO-Adjuncts	rc-plausible
21	16	4	564	Adjuncts-DO	rc-plausible
21	14	2	476	DO-Adjuncts	rc-plausible
21	19	3	400	Adjuncts-DO	mc-plausible
21	15	3	494	Adjuncts-DO	mc-plausible
21	11	3	214	Adjuncts-DO	mc-plausible
21	20	4	428	Adjuncts-DO	rc-plausible
21	9	1	246	DO-Adjuncts	mc-plausible
21	10	2	546	DO-Adjuncts	rc-plausible
21	21	1	1364	DO-Adjuncts	mc-plausible
21	17	1	340	DO-Adjuncts	mc-plausible
21	8	4	254	Adjuncts-DO	rc-plausible
22	10	3	206	Adjuncts-DO	mc-plausible
22	19	4	162	Adjuncts-DO	rc-plausible
22	6	3	174	Adjuncts-DO	mc-plausible
22	14	3	126	Adjuncts-DO	mc-plausible
22	21	2	126	DO-Adjuncts	rc-plausible
22	17	2	198	DO-Adjuncts	rc-plausible
22	13	2	412	DO-Adjuncts	rc-plausible
22	1	2	294	DO-Adjuncts	rc-plausible
22	7	4	368	Adjuncts-DO	rc-plausible
22	2	3	170	Adjuncts-DO	mc-plausible
22	18	3	162	Adjuncts-DO	mc-plausible
22	11	4	614	Adjuncts-DO	rc-plausible
22	22	3	806	Adjuncts-DO	mc-plausible
22	15	4	590	Adjuncts-DO	rc-plausible
22	20	1	626	DO-Adjuncts	mc-plausible
22	5	2	834	DO-Adjuncts	rc-plausible
22	23	4	304	Adjuncts-DO	rc-plausible
22	4	1	676	DO-Adjuncts	mc-plausible
22	9	2	226	DO-Adjuncts	rc-plausible
22	12	1	776	DO-Adjuncts	mc-plausible
22	3	4	874	Adjuncts-DO	rc-plausible
22	8	1	294	DO-Adjuncts	mc-plausible
22	24	1	950	DO-Adjuncts	mc-plausible
23	7	1	376	DO-Adjuncts	mc-plausible
23	17	3	462	Adjuncts-DO	mc-plausible
23	15	1	670	DO-Adjuncts	mc-plausible
23	11	1	170	DO-Adjuncts	mc-plausible
23	12	2	566	DO-Adjuncts	rc-plausible
23	16	2	740	DO-Adjuncts	rc-plausible
23	13	3	182	Adjuncts-DO	mc-plausible
23	14	4	226	Adjuncts-DO	rc-plausible
23	2	4	218	Adjuncts-DO	rc-plausible
23	20	2	524	DO-Adjuncts	rc-plausible
23	5	3	326	Adjuncts-DO	mc-plausible
23	10	4	270	Adjuncts-DO	rc-plausible
23	19	1	422	DO-Adjuncts	mc-plausible
23	22	4	622	Adjuncts-DO	rc-plausible
23	3	1	114	DO-Adjuncts	mc-plausible
23	18	4	638	Adjuncts-DO	rc-plausible
23	8	2	374	DO-Adjuncts	rc-plausible
23	6	4	326	Adjuncts-DO	rc-plausible
23	21	3	1312	Adjuncts-DO	mc-plausible
23	24	2	342	DO-Adjuncts	rc-plausible
23	4	2	356	DO-Adjuncts	rc-plausible
24	6	1	206	DO-Adjuncts	mc-plausible
24	16	3	282	Adjuncts-DO	mc-plausible
24	4	3	162	Adjuncts-DO	mc-plausible
24	10	1	394	DO-Adjuncts	mc-plausible
24	12	3	500	Adjuncts-DO	mc-plausible
24	2	1	210	DO-Adjuncts	mc-plausible
24	15	2	318	DO-Adjuncts	rc-plausible
24	24	3	428	Adjuncts-DO	mc-plausible
24	3	2	218	DO-Adjuncts	rc-plausible
24	11	2	420	DO-Adjuncts	rc-plausible
24	5	4	218	Adjuncts-DO	rc-plausible
24	14	1	234	DO-Adjuncts	mc-plausible
24	19	2	618	DO-Adjuncts	rc-plausible
24	9	4	262	Adjuncts-DO	rc-plausible
24	20	3	222	Adjuncts-DO	mc-plausible
24	17	4	358	Adjuncts-DO	rc-plausible
24	13	4	388	Adjuncts-DO	rc-plausible
24	21	4	218	Adjuncts-DO	rc-plausible
24	22	1	340	DO-Adjuncts	mc-plausible
24	8	3	318	Adjuncts-DO	mc-plausible
24	7	2	202	DO-Adjuncts	rc-plausible
25	23	3	170	Adjuncts-DO	mc-plausible
25	7	3	238	Adjuncts-DO	mc-plausible
25	4	4	460	Adjuncts-DO	rc-plausible
25	17	1	688	DO-Adjuncts	mc-plausible
25	21	1	174	DO-Adjuncts	mc-plausible
25	15	3	384	Adjuncts-DO	mc-plausible
25	8	4	258	Adjuncts-DO	rc-plausible
25	13	1	582	DO-Adjuncts	mc-plausible
25	3	3	262	Adjuncts-DO	mc-plausible
25	6	2	774	DO-Adjuncts	rc-plausible
25	14	2	538	DO-Adjuncts	rc-plausible
25	12	4	420	Adjuncts-DO	rc-plausible
25	10	2	202	DO-Adjuncts	rc-plausible
25	24	4	448	Adjuncts-DO	rc-plausible
25	1	1	194	DO-Adjuncts	mc-plausible
25	18	2	294	DO-Adjuncts	rc-plausible
25	5	1	238	DO-Adjuncts	mc-plausible
25	20	4	142	Adjuncts-DO	rc-plausible
25	19	3	722	Adjuncts-DO	mc-plausible
25	2	2	444	DO-Adjuncts	rc-plausible
25	11	3	378	Adjuncts-DO	mc-plausible
25	9	1	768	DO-Adjuncts	mc-plausible
25	22	2	412	DO-Adjuncts	rc-plausible
25	16	4	416	Adjuncts-DO	rc-plausible
26	13	2	270	DO-Adjuncts	rc-plausible
26	12	1	234	DO-Adjuncts	mc-plausible
26	9	2	158	DO-Adjuncts	rc-plausible
26	15	4	364	Adjuncts-DO	rc-plausible
26	2	3	314	Adjuncts-DO	mc-plausible
26	17	2	122	DO-Adjuncts	rc-plausible
26	21	2	606	DO-Adjuncts	rc-plausible
26	10	3	206	Adjuncts-DO	mc-plausible
26	16	1	214	DO-Adjuncts	mc-plausible
26	14	3	206	Adjuncts-DO	mc-plausible
26	20	1	420	DO-Adjuncts	mc-plausible
26	4	1	336	DO-Adjuncts	mc-plausible
26	23	4	368	Adjuncts-DO	rc-plausible
26	5	2	262	DO-Adjuncts	rc-plausible
26	6	3	162	Adjuncts-DO	mc-plausible
26	24	1	162	DO-Adjuncts	mc-plausible
26	11	4	578	Adjuncts-DO	rc-plausible
26	7	4	298	Adjuncts-DO	rc-plausible
26	22	3	1264	Adjuncts-DO	mc-plausible
26	3	4	452	Adjuncts-DO	rc-plausible
26	8	1	246	DO-Adjuncts	mc-plausible
26	1	2	146	DO-Adjuncts	rc-plausible
26	19	4	348	Adjuncts-DO	rc-plausible
26	18	3	206	Adjuncts-DO	mc-plausible
27	2	4	368	Adjuncts-DO	rc-plausible
27	5	3	270	Adjuncts-DO	mc-plausible
27	6	4	206	Adjuncts-DO	rc-plausible
27	16	2	612	DO-Adjuncts	rc-plausible
27	12	2	290	DO-Adjuncts	rc-plausible
27	23	1	856	DO-Adjuncts	mc-plausible
27	18	4	242	Adjuncts-DO	rc-plausible
27	1	3	182	Adjuncts-DO	mc-plausible
27	21	3	456	Adjuncts-DO	mc-plausible
27	20	2	370	DO-Adjuncts	rc-plausible
27	8	2	166	DO-Adjuncts	rc-plausible
27	11	1	150	DO-Adjuncts	mc-plausible
27	22	4	468	Adjuncts-DO	rc-plausible
27	3	1	254	DO-Adjuncts	mc-plausible
27	17	3	492	Adjuncts-DO	mc-plausible
27	9	3	648	Adjuncts-DO	mc-plausible
27	10	4	756	Adjuncts-DO	rc-plausible
27	24	2	448	DO-Adjuncts	rc-plausible
27	4	2	494	DO-Adjuncts	rc-plausible
27	14	4	708	Adjuncts-DO	rc-plausible
27	7	1	350	DO-Adjuncts	mc-plausible
27	15	1	512	DO-Adjuncts	mc-plausible
27	19	1	242	DO-Adjuncts	mc-plausible
27	13	3	278	Adjuncts-DO	mc-plausible
28	3	2	262	DO-Adjuncts	rc-plausible
28	10	1	388	DO-Adjuncts	mc-plausible
28	17	4	428	Adjuncts-DO	rc-plausible
28	24	3	278	Adjuncts-DO	mc-plausible
28	7	2	380	DO-Adjuncts	rc-plausible
28	20	3	372	Adjuncts-DO	mc-plausible
28	16	3	214	Adjuncts-DO	mc-plausible
28	8	3	214	Adjuncts-DO	mc-plausible
28	11	2	214	DO-Adjuncts	rc-plausible
28	1	4	270	Adjuncts-DO	rc-plausible
28	22	1	218	DO-Adjuncts	mc-plausible
28	5	4	202	Adjuncts-DO	rc-plausible
28	2	1	386	DO-Adjuncts	mc-plausible
28	9	4	198	Adjuncts-DO	rc-plausible
28	15	2	396	DO-Adjuncts	rc-plausible
28	12	3	202	Adjuncts-DO	mc-plausible
28	18	1	536	DO-Adjuncts	mc-plausible
28	13	4	222	Adjuncts-DO	rc-plausible
28	19	2	372	DO-Adjuncts	rc-plausible
28	6	1	214	DO-Adjuncts	mc-plausible
28	4	3	258	Adjuncts-DO	mc-plausible
28	21	4	338	Adjuncts-DO	rc-plausible
28	14	1	130	DO-Adjuncts	mc-plausible
28	23	2	250	DO-Adjuncts	rc-plausible
29	8	4	218	Adjuncts-DO	rc-plausible
29	17	1	840	DO-Adjuncts	mc-plausible
29	12	4	594	Adjuncts-DO	rc-plausible
29	10	2	178	DO-Adjuncts	rc-plausible
29	4	4	230	Adjuncts-DO	rc-plausible
29	9	1	1624	DO-Adjuncts	mc-plausible
29	3	3	186	Adjuncts-DO	mc-plausible
29	2	2	202	DO-Adjuncts	rc-plausible
29	15	3	794	Adjuncts-DO	mc-plausible
29	16	4	294	Adjuncts-DO	rc-plausible
29	18	2	122	DO-Adjuncts	rc-plausible
29	11	3	246	Adjuncts-DO	mc-plausible
29	23	3	372	Adjuncts-DO	mc-plausible
29	7	3	194	Adjuncts-DO	mc-plausible
29	19	3	658	Adjuncts-DO	mc-plausible
29	24	4	556	Adjuncts-DO	rc-plausible
29	22	2	178	DO-Adjuncts	rc-plausible
29	14	2	720	DO-Adjuncts	rc-plausible
29	20	4	468	Adjuncts-DO	rc-plausible
29	21	1	806	DO-Adjuncts	mc-plausible
29	13	1	560	DO-Adjuncts	mc-plausible
29	1	1	226	DO-Adjuncts	mc-plausible
29	6	2	294	DO-Adjuncts	rc-plausible
30	14	3	242	Adjuncts-DO	mc-plausible
30	24	1	740	DO-Adjuncts	mc-plausible
30	22	3	524	Adjuncts-DO	mc-plausible
30	10	3	504	Adjuncts-DO	mc-plausible
30	6	3	202	Adjuncts-DO	mc-plausible
30	9	2	198	DO-Adjuncts	rc-plausible
30	18	3	174	Adjuncts-DO	mc-plausible
30	5	2	690	DO-Adjuncts	rc-plausible
30	7	4	536	Adjuncts-DO	rc-plausible
30	13	2	194	DO-Adjuncts	rc-plausible
30	8	1	234	DO-Adjuncts	mc-plausible
30	20	1	344	DO-Adjuncts	mc-plausible
30	4	1	186	DO-Adjuncts	mc-plausible
30	12	1	552	DO-Adjuncts	mc-plausible
30	16	1	186	DO-Adjuncts	mc-plausible
30	3	4	154	Adjuncts-DO	rc-plausible
30	2	3	158	Adjuncts-DO	mc-plausible
30	23	4	396	Adjuncts-DO	rc-plausible
30	19	4	694	Adjuncts-DO	rc-plausible
30	15	4	746	Adjuncts-DO	rc-plausible
30	17	2	404	DO-Adjuncts	rc-plausible
30	21	2	186	DO-Adjuncts	rc-plausible
30	11	4	162	Adjuncts-DO	rc-plausible
31	21	3	424	Adjuncts-DO	mc-plausible
31	6	4	218	Adjuncts-DO	rc-plausible
31	8	2	222	DO-Adjuncts	rc-plausible
31	9	3	230	Adjuncts-DO	mc-plausible
31	19	1	862	DO-Adjuncts	mc-plausible
31	3	1	552	DO-Adjuncts	mc-plausible
31	15	1	544	DO-Adjuncts	mc-plausible
31	4	2	404	DO-Adjuncts	rc-plausible
31	18	4	580	Adjuncts-DO	rc-plausible
31	10	4	576	Adjuncts-DO	rc-plausible
31	22	4	170	Adjuncts-DO	rc-plausible
31	2	4	162	Adjuncts-DO	rc-plausible
31	16	2	162	DO-Adjuncts	rc-plausible
31	12	2	400	DO-Adjuncts	rc-plausible
31	23	1	210	DO-Adjuncts	mc-plausible
31	17	3	486	Adjuncts-DO	mc-plausible
31	20	2	186	DO-Adjuncts	rc-plausible
31	5	3	282	Adjuncts-DO	mc-plausible
31	7	1	274	DO-Adjuncts	mc-plausible
31	11	1	444	DO-Adjuncts	mc-plausible
31	24	2	262	DO-Adjuncts	rc-plausible
31	13	3	656	Adjuncts-DO	mc-plausible
31	14	4	448	Adjuncts-DO	rc-plausible
32	15	2	368	DO-Adjuncts	rc-plausible
32	24	3	154	Adjuncts-DO	mc-plausible
32	12	3	540	Adjuncts-DO	mc-plausible
32	20	3	492	Adjuncts-DO	mc-plausible
32	14	1	150	DO-Adjuncts	mc-plausible
32	4	3	186	Adjuncts-DO	mc-plausible
32	6	1	186	DO-Adjuncts	mc-plausible
32	2	1	198	DO-Adjuncts	mc-plausible
32	19	2	158	DO-Adjuncts	rc-plausible
32	8	3	166	Adjuncts-DO	mc-plausible
32	16	3	158	Adjuncts-DO	mc-plausible
32	23	2	218	DO-Adjuncts	rc-plausible
32	21	4	178	Adjuncts-DO	rc-plausible
32	7	2	194	DO-Adjuncts	rc-plausible
32	18	1	420	DO-Adjuncts	mc-plausible
32	1	4	270	Adjuncts-DO	rc-plausible
32	13	4	302	Adjuncts-DO	rc-plausible
32	22	1	348	DO-Adjuncts	mc-plausible
32	11	2	130	DO-Adjuncts	rc-plausible
32	17	4	422	Adjuncts-DO	rc-plausible
33	8	4	122	Adjuncts-DO	rc-plausible
33	14	2	452	DO-Adjuncts	rc-plausible
33	20	4	134	Adjuncts-DO	rc-plausible
33	5	1	302	DO-Adjuncts	mc-plausible
33	10	2	110	DO-Adjuncts	rc-plausible
33	2	2	102	DO-Adjuncts	rc-plausible
33	18	2	890	DO-Adjuncts	rc-plausible
33	3	3	106	Adjuncts-DO	mc-plausible
33	13	1	122	DO-Adjuncts	mc-plausible
33	22	2	150	DO-Adjuncts	rc-plausible
33	9	1	206	DO-Adjuncts	mc-plausible
33	23	3	190	Adjuncts-DO	mc-plausible
33	15	3	226	Adjuncts-DO	mc-plausible
33	12	4	286	Adjuncts-DO	rc-plausible
33	1	1	126	DO-Adjuncts	mc-plausible
33	11	3	154	Adjuncts-DO	mc-plausible
33	6	2	126	DO-Adjuncts	rc-plausible
33	16	4	190	Adjuncts-DO	rc-plausible
33	7	3	222	Adjuncts-DO	mc-plausible
33	17	1	374	DO-Adjuncts	mc-plausible
33	21	1	234	DO-Adjuncts	mc-plausible
33	4	4	162	Adjuncts-DO	rc-plausible
34	2	2	460	DO-Adjuncts	rc-plausible
34	18	2	254	DO-Adjuncts	rc-plausible
34	9	1	246	DO-Adjuncts	mc-plausible
34	13	1	250	DO-Adjuncts	mc-plausible
34	20	4	578	Adjuncts-DO	rc-plausible
34	11	3	214	Adjuncts-DO	mc-plausible
34	3	3	238	Adjuncts-DO	mc-plausible
34	19	3	924	Adjuncts-DO	mc-plausible
34	21	1	612	DO-Adjuncts	mc-plausible
34	7	3	388	Adjuncts-DO	mc-plausible
34	22	2	162	DO-Adjuncts	rc-plausible
34	12	4	416	Adjuncts-DO	rc-plausible
34	6	2	194	DO-Adjuncts	rc-plausible
34	15	3	198	Adjuncts-DO	mc-plausible
34	16	4	416	Adjuncts-DO	rc-plausible
34	14	2	178	DO-Adjuncts	rc-plausible
34	4	4	162	Adjuncts-DO	rc-plausible
34	17	1	296	DO-Adjuncts	mc-plausible
34	23	3	444	Adjuncts-DO	mc-plausible
34	10	2	226	DO-Adjuncts	rc-plausible
34	24	4	516	Adjuncts-DO	rc-plausible
34	8	4	174	Adjuncts-DO	rc-plausible
34	5	1	178	DO-Adjuncts	mc-plausible
35	2	3	400	Adjuncts-DO	mc-plausible
35	9	2	210	DO-Adjuncts	rc-plausible
35	20	1	756	DO-Adjuncts	mc-plausible
35	13	2	210	DO-Adjuncts	rc-plausible
35	12	1	404	DO-Adjuncts	mc-plausible
35	6	3	178	Adjuncts-DO	mc-plausible
35	11	4	166	Adjuncts-DO	rc-plausible
35	21	2	182	DO-Adjuncts	rc-plausible
35	10	3	198	Adjuncts-DO	mc-plausible
35	19	4	460	Adjuncts-DO	rc-plausible
35	17	2	138	DO-Adjuncts	rc-plausible
35	24	1	358	DO-Adjuncts	mc-plausible
35	22	3	728	Adjuncts-DO	mc-plausible
35	15	4	214	Adjuncts-DO	rc-plausible
35	16	1	370	DO-Adjuncts	mc-plausible
35	7	4	258	Adjuncts-DO	rc-plausible
35	8	1	142	DO-Adjuncts	mc-plausible
35	4	1	174	DO-Adjuncts	mc-plausible
35	23	4	146	Adjuncts-DO	rc-plausible
35	5	2	190	DO-Adjuncts	rc-plausible
36	20	2	362	DO-Adjuncts	rc-plausible
36	22	4	206	Adjuncts-DO	rc-plausible
36	2	4	246	Adjuncts-DO	rc-plausible
36	8	2	262	DO-Adjuncts	rc-plausible
36	9	3	242	Adjuncts-DO	mc-plausible
36	15	1	222	DO-Adjuncts	mc-plausible
36	24	2	258	DO-Adjuncts	rc-plausible
36	16	2	314	DO-Adjuncts	rc-plausible
36	19	1	306	DO-Adjuncts	mc-plausible
36	6	4	402	Adjuncts-DO	rc-plausible
36	5	3	370	Adjuncts-DO	mc-plausible
36	4	2	310	DO-Adjuncts	rc-plausible
36	13	3	298	Adjuncts-DO	mc-plausible
36	7	1	576	DO-Adjuncts	mc-plausible
36	12	2	182	DO-Adjuncts	rc-plausible
36	11	1	218	DO-Adjuncts	mc-plausible
36	21	3	274	Adjuncts-DO	mc-plausible
36	23	1	194	DO-Adjuncts	mc-plausible
36	3	1	448	DO-Adjuncts	mc-plausible
36	17	3	182	Adjuncts-DO	mc-plausible
36	10	4	170	Adjuncts-DO	rc-plausible
36	1	3	310	Adjuncts-DO	mc-plausible
37	1	4	274	Adjuncts-DO	rc-plausible
37	4	3	1046	Adjuncts-DO	mc-plausible
37	7	2	976	DO-Adjuncts	rc-plausible
37	17	4	1360	Adjuncts-DO	rc-plausible
37	3	2	206	DO-Adjuncts	rc-plausible
37	13	4	226	Adjuncts-DO	rc-plausible
37	19	2	362	DO-Adjuncts	rc-plausible
37	24	3	410	Adjuncts-DO	mc-plausible
37	11	2	326	DO-Adjuncts	rc-plausible
37	8	3	388	Adjuncts-DO	mc-plausible
37	21	4	290	Adjuncts-DO	rc-plausible
37	22	1	616	DO-Adjuncts	mc-plausible
37	12	3	226	Adjuncts-DO	mc-plausible
37	15	2	472	DO-Adjuncts	rc-plausible
37	10	1	218	DO-Adjuncts	mc-plausible
37	2	1	234	DO-Adjuncts	mc-plausible
37	14	1	194	DO-Adjuncts	mc-plausible
37	16	3	350	Adjuncts-DO	mc-plausible
37	5	4	406	Adjuncts-DO	rc-plausible
37	18	1	514	DO-Adjuncts	mc-plausible
37	9	4	448	Adjuncts-DO	rc-plausible
37	20	3	190	Adjuncts-DO	mc-plausible
38	18	2	362	DO-Adjuncts	rc-plausible
38	13	1	162	DO-Adjuncts	mc-plausible
38	22	2	222	DO-Adjuncts	rc-plausible
38	20	4	190	Adjuncts-DO	rc-plausible
38	11	3	278	Adjuncts-DO	mc-plausible
38	16	4	222	Adjuncts-DO	rc-plausible
38	21	1	210	DO-Adjuncts	mc-plausible
38	8	4	202	Adjuncts-DO	rc-plausible
38	12	4	158	Adjuncts-DO	rc-plausible
38	10	2	230	DO-Adjuncts	rc-plausible
38	6	2	230	DO-Adjuncts	rc-plausible
38	15	3	222	Adjuncts-DO	mc-plausible
38	19	3	174	Adjuncts-DO	mc-plausible
38	5	1	198	DO-Adjuncts	mc-plausible
38	9	1	146	DO-Adjuncts	mc-plausible
38	23	3	194	Adjuncts-DO	mc-plausible
38	4	4	370	Adjuncts-DO	rc-plausible
38	14	2	182	DO-Adjuncts	rc-plausible
39	19	4	182	Adjuncts-DO	rc-plausible
39	10	3	150	Adjuncts-DO	mc-plausible
39	13	2	348	DO-Adjuncts	rc-plausible
39	15	4	174	Adjuncts-DO	rc-plausible
39	24	1	242	DO-Adjuncts	mc-plausible
39	22	3	234	Adjuncts-DO	mc-plausible
39	20	1	222	DO-Adjuncts	mc-plausible
39	1	2	210	DO-Adjuncts	rc-plausible
39	3	4	142	Adjuncts-DO	rc-plausible
39	9	2	214	DO-Adjuncts	rc-plausible
39	17	2	312	DO-Adjuncts	rc-plausible
39	6	3	178	Adjuncts-DO	mc-plausible
39	18	3	412	Adjuncts-DO	mc-plausible
39	11	4	396	Adjuncts-DO	rc-plausible
39	12	1	746	DO-Adjuncts	mc-plausible
39	8	1	446	DO-Adjuncts	mc-plausible
39	7	4	246	Adjuncts-DO	rc-plausible
39	4	1	638	DO-Adjuncts	mc-plausible
39	21	2	194	DO-Adjuncts	rc-plausible
39	16	1	510	DO-Adjuncts	mc-plausible
39	5	2	202	DO-Adjuncts	rc-plausible
39	23	4	258	Adjuncts-DO	rc-plausible
39	2	3	222	Adjuncts-DO	mc-plausible
40	11	1	356	DO-Adjuncts	mc-plausible
40	7	1	356	DO-Adjuncts	mc-plausible
40	2	4	178	Adjuncts-DO	rc-plausible
40	4	2	328	DO-Adjuncts	rc-plausible
40	13	3	182	Adjuncts-DO	mc-plausible
40	15	1	368	DO-Adjuncts	mc-plausible
40	19	1	476	DO-Adjuncts	mc-plausible
40	8	2	214	DO-Adjuncts	rc-plausible
40	17	3	274	Adjuncts-DO	mc-plausible
40	6	4	150	Adjuncts-DO	rc-plausible
40	9	3	504	Adjuncts-DO	mc-plausible
40	24	2	186	DO-Adjuncts	rc-plausible
40	16	2	174	DO-Adjuncts	rc-plausible
40	23	1	178	DO-Adjuncts	mc-plausible
40	20	2	352	DO-Adjuncts	rc-plausible
40	12	2	254	DO-Adjuncts	rc-plausible
40	22	4	202	Adjuncts-DO	rc-plausible
40	21	3	520	Adjuncts-DO	mc-plausible
40	5	3	178	Adjuncts-DO	mc-plausible
40	3	1	294	DO-Adjuncts	mc-plausible
40	14	4	146	Adjuncts-DO	rc-plausible
40	10	4	158	Adjuncts-DO	rc-plausible
40	18	4	166	Adjuncts-DO	rc-plausible
